# Supplementary material for: Mass drug administration for soil-transmitted helminthiasis and schistosomiasis in selected districts of Rwanda: Coverage, implementation factors, and household water, sanitation, and hygiene conditions
Source: PLoS Negl Trop Dis. 2026 May 7;20(5):e0014267. doi: 10.1371/journal.pntd.0014267 (PMC13152171; doi:10.1371/journal.pntd.0014267)
Supplement: S1 Appendix — (XLSX) [file pntd.0014267.s001.xlsx]

## Sheet: All Clean 
Variables		Category	MEBENDAZOLE/ALBENDAZOLE										PRAZIQUANTEL
			Reach (Offered the drug)					Uptake (Swallowed the drug)					Reach (Offered the drug)					Uptake (Swallowed the drug)
			%	95% CI	OR	95% CI	P value	%	95% CI	OR	95% CI	P value	%	95% CI	OR	95% CI	P value	%	95% CI	OR	95% CI	P value
			92.5	[85.8 – 96.2]	1			91.9	[84.3 – 96]				88.7	[79.4 – 94.2]				88	[78.7 – 93.6]
Sex		Female	91.7	[80.7 – 96.7]	1			91.4	[80.8 – 96.4]	1			87.2	[76.7 – 93.4]	1			86	[76.2 – 92.2]	1
		Male	93.4	[90.3 – 95.6]	1.28	[0.67 – 2.45]	0.3474	92.5	[87.5 – 95.7]	1.17	[0.73 – 1.87]	0.3996	90.5	[78.3 – 96.2]	1.4	[0.58 – 3.41]	0.4003	90.4	[78.1 – 96.1]	1.53	[0.69 – 3.4]	0.2461
Age categories		Adults (16+)	91.7	[89.6 – 93.5]	1			91.4	[89.2 – 93.2]	1			86.3	[75 – 93]	1			85.8	[73.6 – 92.9]	1
		pre-SAC (1–4)	94.9	[89.3 – 97.6]	1.67	[0.65 – 4.27]	0.1791	93.2	[81.6 – 97.7]	1.29	[0.34 – 4.96]	0.5879	-	-	-	-	-	-	-	-	-	-
		SAC (5–15)	92.2	[72.3 – 98.1]	1.06	[0.17 – 6.52]	0.9267	92	[72.7 – 98]	1.08	[0.19 – 6.28]	0.8967	93.9	[80.8 – 98.3]	2.45	[0.66 – 9.11]	0.1495	92.8	[81 – 97.5]	2.12	[0.6 – 7.56]	0.2044
Aware of drug distribution beforehand		No	78.5	[73.7 – 82.6]	1			78.2	[73.3 – 82.4]	1			64.4	[38.2 – 84.1]	1			64.4	[38.2 – 84.1]	1
		Yes	94.8	[91.3 – 96.9]	4.96	[2.22 – 11.09]	0.0079	94.4	[90.9 – 96.6]	4.69	[2.25 – 9.81]	0.0069	90.1	[83.1 – 94.3]	5.02	[2.46 – 10.22]	0.0010	89.8	[82.4 – 94.2]	4.85	[2.34 – 10.03]	0.0013
Source of information about MDA (among those who were aware before hand)	Ministry of health poster	No	95.8	[92.8 – 97.6]	1			95.4	[92.4 – 97.3]	1			90.5	[82.4 – 95.1]	1			90.5	[82.4 – 95.1]	1
		Yes	79.1	[64.5 – 88.7]	0.16	[0.06 – 0.43]	0.0096	78.5	[64.5 – 88]	0.17	[0.07 – 0.43]	0.0084	87.2	[81.5 – 91.4]	0.71	[0.34 – 1.5]	0.3186	84.9	[75.8 – 91]	0.59	[0.29 – 1.22]	0.1292
	Town criers	No	93.8	[86.4 – 97.3]	1			93.5	[87.4 – 96.7]	1			87.4	[73.1 – 94.6]	1			87.4	[73.1 – 94.6]	1
		Yes	95.5	[90.2 – 98]	1.4	[0.28 – 6.94]	0.5495	95.1	[90.2 – 97.6]	1.35	[0.38 – 4.72]	0.5041	92.4	[79.8 – 97.4]	1.75	[0.31 – 9.84]	0.4662	91.8	[78.6 – 97.2]	1.62	[0.3 – 8.73]	0.5209
	Radio jingles	No	95.8	[91.7 – 97.9]	1			95.8	[91.7 – 97.9]	1			90.6	[85.1 – 94.2]	1			90.6	[85.1 – 94.2]	1
		Yes	92.4	[85.1 – 96.3]	0.54	[0.16 – 1.85]	0.2076	91.2	[84.2 – 95.2]	0.45	[0.15 – 1.41]	0.1131	89.2	[78.6 – 94.9]	0.86	[0.53 – 1.39]	0.4783	88.4	[76.7 – 94.7]	0.79	[0.48 – 1.31]	0.3077
	Family/friend/ neighbor	No	95	[91.5 – 97.1]	1			94.8	[91.3 – 97]	1			90.7	[85.4 – 94.2]	1			90.7	[85.4 – 94.2]	1
		Yes	93.3	[80.4 – 98]	0.73	[0.14 – 3.8]	0.5905	92.1	[76.8 – 97.6]	0.64	[0.11 – 3.62]	0.4709	88.2	[69.2 – 96.2]	0.77	[0.27 – 2.22]	0.5786	87	[66.9 – 95.7]	0.69	[0.25 – 1.92]	0.4174
	Health professional	No	94.8	[90.9 – 97.1]	1			94.6	[91.1 – 96.8]	1			90	[81.6 – 94.8]	1			90	[81.6 – 94.8]	1
		Yes	93.6	[61.7 – 99.3]	0.8	[0.04 – 16.74]	0.8317	90.3	[72 – 97.1]	0.53	[0.09 – 3.18]	0.3422	90.3	[79.3 – 95.8]	1.04	[0.3 – 3.63]	0.9486	88	[73 – 95.2]	0.81	[0.24 – 2.77]	0.6969
	CHW or teacher	No	93.8	[85.3 – 97.6]	1			93.7	[85.2 – 97.4]	1			86.6	[76.9 – 92.6]	1			86.6	[76.9 – 92.6]	1
		Yes	95.1	[90.2 – 97.6]	1.28	[0.25 – 6.46]	0.6639	94.6	[89.8 – 97.2]	1.19	[0.25 – 5.69]	0.7408	91.3	[81.3 – 96.2]	1.63	[0.5 – 5.34]	0.3599	90.9	[80.3 – 96.1]	1.55	[0.47 – 5.1]	0.4130
	Local/ religious leader	No	95.2	[91.4 – 97.4]	1			95	[91.3 – 97.2]	1			89.7	[82.6 – 94.2]	1			89.7	[82.6 – 94.2]	1
		Yes	91.1	[81.9 – 95.9]	0.52	[0.12 – 2.16]	0.2380	89.4	[78.9 – 95]	0.44	[0.11 – 1.78]	0.1591	91.3	[82 – 96]	1.2	[0.53 – 2.7]	0.6192	89.8	[75.4 – 96.2]	1	[0.39 – 2.56]	0.9936
	Brochures/flyers	No	95.1	[91.5 – 97.2]	1			94.9	[91.5 – 97]	1			90.9	[82.6 – 95.5]	1			90.9	[82.6 – 95.5]	1
		Yes	79.4	[65.2 – 88.8]	0.2	[0.05 – 0.78]	0.0332	69.7	[57.4 – 79.7]	0.12	[0.06 – 0.26]	0.0031	75.3	[59.9 – 86.1]	0.3	[0.08 – 1.18]	0.0762	69.7	[58 – 79.3]	0.23	[0.07 – 0.73]	0.0199
	Banners	No	95.1	[91.5 – 97.2]	1			94.7	[91.1 – 96.9]	1			90.5	[83.6 – 94.7]	1			90.5	[83.6 – 94.7]	1
		Yes	79.3	[69.1 – 86.7]	0.2	[0.07 – 0.56]	0.0160	77.4	[66.5 – 85.5]	0.19	[0.07 – 0.54]	0.0147	82.1	[75.3 – 87.3]	0.48	[0.28 – 0.83]	0.0153	76.1	[67.9 – 82.7]	0.33	[0.2 – 0.56]	0.0016
	Radio talk show	No	94.9	[91.1 – 97.2]	1			94.7	[91.2 – 96.9]	1			90.6	[81.7 – 95.4]	1			90.6	[81.7 – 95.4]	1
		Yes	92	[77.1 – 97.5]	0.61	[0.09 – 4.35]	0.4859	88.8	[74.9 – 95.5]	0.44	[0.09 – 2.14]	0.1979	85.1	[69.3 – 93.5]	0.6	[0.12 – 2.91]	0.4657	81.7	[63.2 – 92.1]	0.47	[0.1 – 2.18]	0.2799
	Television	No	95	[91.5 – 97.1]	1			94.6	[91.1 – 96.8]	1			90.2	[82.9 – 94.6]	1			90.2	[82.9 – 94.6]	1
		Yes	88.8	[76.4 – 95.1]	0.42	[0.13 – 1.34]	0.0967	87.8	[74.4 – 94.7]	0.41	[0.13 – 1.31]	0.0920	89	[63.8 – 97.4]	0.89	[0.17 – 4.64]	0.8678	85.4	[54.5 – 96.6]	0.64	[0.12 – 3.53]	0.5534
	Social media	No	95	[91.5 – 97.2]	1			94.8	[91.5 – 96.9]	1			90.9	[82.6 – 95.4]	1			90.7	[82.5 – 95.3]	1
		Yes	86	[60.9 – 96.1]	0.32	[0.05 – 2.02]	0.1447	79.5	[62.2 – 90.1]	0.21	[0.09 – 0.49]	0.0100	78.7	[69.4 – 85.8]	0.37	[0.12 – 1.16]	0.0779	75.4	[68.1 – 81.5]	0.31	[0.11 – 0.86]	0.0292
	Other	No	94.9	[91.2 – 97.1]	1			94.5	[90.9 – 96.8]	1			90.4	[84 – 94.5]	1			90.1	[83.3 – 94.4]	1
		Yes	65.7	[5.2 – 98.5]	0.1	[0 – 10.6]	0.2157	65.7	[5.2 – 98.5]	0.11	[0 – 11.12]	0.2258	40.7	[16.9 – 69.8]	0.07	[0.02 – 0.34]	0.0051	40.7	[16.9 – 69.8]	0.08	[0.02 – 0.36]	0.0056
What the participant liked about the MDA implementation	House-to-house treatment	No	88.6	[85.1 – 91.4]	1			88.3	[85.1 – 90.8]	1			79.9	[65 – 89.5]	1			79.9	[65 – 89.5]	1
		Yes	97.2	[94.7 – 98.5]	4.46	[1.73 – 11.46]	0.0151	96.8	[93.6 – 98.4]	4.01	[1.55 – 10.38]	0.0189	95.4	[89.2 – 98.1]	5.22	[1.57 – 17.29]	0.0138	94.8	[86.3 – 98.1]	4.58	[1.27 – 16.53]	0.0264
	Trusted CHWs	No	89	[84.6 – 92.3]	1			88.6	[84.7 – 91.7]	1			84.9	[73.6 – 91.9]	1			84.9	[73.6 – 91.9]	1
		Yes	95.9	[90.2 – 98.3]	2.88	[0.67 – 12.43]	0.1049	95.5	[91 – 97.8]	2.73	[0.86 – 8.62]	0.0690	90.3	[76.7 – 96.4]	1.66	[0.85 – 3.23]	0.1166	89.6	[75.2 – 96.1]	1.53	[0.78 – 2.97]	0.1773
	No long wait for drugs	No	86.4	[79.1 – 91.5]	1			86.1	[79.1 – 91]	1			87	[72.1 – 94.5]	1			87	[72.1 – 94.5]	1
		Yes	96.7	[93.7 – 98.3]	4.62	[1.53 – 13.99]	0.0218	96.3	[93.1 – 98.1]	4.21	[1.54 – 11.52]	0.0199	86.9	[77 – 92.9]	0.99	[0.5 – 1.97]	0.9712	86.3	[76.3 – 92.5]	0.95	[0.49 – 1.82]	0.8462
	Free drugs	No	87.6	[78.4 – 93.2]	1			87.6	[78.4 – 93.2]	1			82.7	[65.3 – 92.4]	1			82.7	[65.3 – 92.4]	1
		Yes	94.9	[92.7 – 96.5]	2.66	[0.83 – 8.5]	0.0746	94.3	[91.9 – 96]	2.35	[0.77 – 7.18]	0.0932	89.5	[79.9 – 94.9]	1.79	[0.79 – 4.07]	0.1358	89.1	[79.1 – 94.6]	1.71	[0.77 – 3.82]	0.1574
	Nothing in particular	No	92.7	[90.3 – 94.6]	1			92.3	[89.7 – 94.3]	1			87.7	[76.1 – 94.1]	1			87.5	[75.6 – 94]	1
		Yes	66.7	[48.9 – 80.8]	0.16	[0.05 – 0.47]	0.0126	66.7	[48.9 – 80.8]	0.17	[0.06 – 0.5]	0.0136	68.3	[46.6 – 84.1]	0.3	[0.1 – 0.87]	0.0314	68.3	[46.6 – 84.1]	0.31	[0.11 – 0.9]	0.0362
	Others	No	93	[90.8 – 94.7]	1			92.6	[90.3 – 94.4]	1			88.4	[80.9 – 93.2]	1			88.1	[80.2 – 93.1]	1
		Yes	81.4	[68.3 – 89.9]	0.33	[0.15 – 0.74]	0.0224	81.4	[68.3 – 89.9]	0.35	[0.16 – 0.78]	0.0248	65	[20.6 – 93]	0.24	[0.04 – 1.51]	0.1103	65	[20.6 – 93]	0.25	[0.04 – 1.56]	0.1172
What the participant disliked about the MDA implementation	Nothing in particular	No	82.1	[69.9 – 90]	1			81.2	[69.5 – 89.1]	1			88.7	[56.4 – 97.9]	1			88.7	[56.4 – 97.9]	1
		Yes	94.3	[90.7 – 96.5]	3.57	[0.95 – 13.47]	0.0552	94	[90.1 – 96.4]	3.62	[0.97 – 13.52]	0.0531	86.3	[79.8 – 91]	0.81	[0.17 – 3.83]	0.7542	86	[78.9 – 90.9]	0.78	[0.16 – 3.82]	0.7252
	Inconvenient time	No	92	[89.6 – 93.9]	1			91.6	[89.1 – 93.6]	1			85.7	[76.5 – 91.7]	1			85.4	[75.9 – 91.6]	1
		Yes	91.6	[88.3 – 94]	0.95	[0.51 – 1.76]	0.7980	91.6	[88.3 – 94]	1	[0.53 – 1.87]	0.9949	95	[82.8 – 98.7]	3.18	[1.18 – 8.53]	0.0279	95	[82.8 – 98.7]	3.26	[1.19 – 8.95]	0.0279
	Unfriendly distributors	No	92.1	[89.7 – 94]	1			91.8	[89.2 – 93.8]	1			87	[75.3 – 93.6]	1			86.7	[74.9 – 93.5]	1
		Yes	74.8	[37.5 – 93.6]	0.25	[0.03 – 2.36]	0.1446	74.8	[37.5 – 93.6]	0.27	[0.03 – 2.51]	0.1570	84	[73.1 – 91]	0.78	[0.26 – 2.38]	0.6181	84	[73.1 – 91]	0.8	[0.26 – 2.45]	0.6547
	Drugs unavailable/finished	No	91.9	[89.6 – 93.8]	1			91.6	[89.1 – 93.5]	1			86.7	[75.7 – 93.1]	1			86.4	[75.2 – 93]	1
		Yes	95.4	[40.4 – 99.8]	1.82	[0.02 – 142.68]	0.6921	95.4	[40.4 – 99.8]	1.91	[0.02 – 149.67]	0.6681	100	[100 – 100]	3161223.31	[830632.48 – 12030992.15]	<0.0001	100	[100 – 100]	3238164.85	[834390.88 – 12566905.81]	<0.0001
	Long waiting time	No	92	[89.7 – 93.8]	1			91.7	[89.5 – 93.5]	1			86.6	[75.4 – 93.2]	1			86.3	[74.9 – 93]	1
		Yes	91.3	[81.9 – 96]	0.91	[0.33 – 2.5]	0.7925	85.1	[76.8 – 90.8]	0.52	[0.27 – 0.97]	0.0439	92.4	[85.9 – 96.1]	1.88	[0.56 – 6.36]	0.2584	92.4	[85.9 – 96.1]	1.93	[0.57 – 6.51]	0.2410
	Adverse drug reactions	No	92.5	[89.9 – 94.4]	1			92.2	[89.6 – 94.2]	1			85.7	[75.4 – 92.1]	1			85.4	[74.8 – 92]	1
		Yes	87.3	[79 – 92.6]	0.56	[0.2 – 1.55]	0.1670	85.9	[78.1 – 91.3]	0.52	[0.2 – 1.34]	0.1155	92.6	[82.5 – 97]	2.07	[0.75 – 5.7]	0.1331	92.6	[82.5 – 97]	2.13	[0.76 – 5.97]	0.1274
	Didn't treat other diseases	No	92.1	[89.9 – 93.9]	1			91.8	[89.4 – 93.6]	1			86.2	[76.8 – 92.2]	1			85.9	[76.2 – 92.1]	1
		Yes	89.2	[78.5 – 94.9]	0.71	[0.25 – 1.98]	0.3630	88.5	[78.4 – 94.3]	0.69	[0.26 – 1.85]	0.3217	95.1	[52.2 – 99.7]	3.13	[0.28 – 34.67]	0.2993	95.1	[52.2 – 99.7]	3.21	[0.29 – 36.02]	0.2921
	Other	No	93.4	[90.4 – 95.5]	1			93	[89.8 – 95.2]	1			87.9	[79.2 – 93.3]	1			87.6	[78.6 – 93.1]	1
		Yes	64.5	[23 – 91.7]	0.13	[0.01 – 1.47]	0.0752	64.5	[23 – 91.7]	0.14	[0.01 – 1.57]	0.0807	44.5	[5.7 – 91.4]	0.11	[0.01 – 1.15]	0.0615	44.5	[5.7 – 91.4]	0.11	[0.01 – 1.19]	0.0645
Aware of neighbors taking MDA		Don't know	80.8	[61.3 – 91.8]	1			80.8	[61.3 – 91.8]	1			77.3	[45.6 – 93.3]	1			77.3	[45.6 – 93.3]	1
		No	71.8	[63 – 79.2]	0.6	[0.08 – 4.47]	0.3926	71.8	[63 – 79.2]	0.6	[0.08 – 4.47]	0.3926	46.2	[29.4 – 64]	0.25	[0.07 – 0.96]	0.0454	46.2	[29.4 – 64]	0.25	[0.07 – 0.96]	0.0454
		Yes	94.5	[90.7 – 96.7]	4.05	[0.75 – 22.05]	0.0707	94	[90.2 – 96.4]	3.73	[0.73 – 19.16]	0.0741	89.3	[80.2 – 94.5]	2.45	[0.51 – 11.73]	0.2121	89	[79.6 – 94.4]	2.37	[0.49 – 11.51]	0.2298
Received enough MDA info to decide		Agree	95.7	[93.4 – 97.3]	1			95.4	[93 – 97]	1			91.3	[82.7 – 95.8]	1			91	[82 – 95.7]	1
		Disagree	63.5	[50.1 – 75.2]	0.08	[0.03 – 0.24]	0.0054	63	[50.7 – 73.9]	0.08	[0.03 – 0.23]	0.0046	45.3	[24 – 68.5]	0.08	[0.05 – 0.14]	<0.0001	45.3	[24 – 68.5]	0.08	[0.05 – 0.15]	<0.0001
MDA did not take too much time		Agree	95.4	[93.3 – 96.8]	1			95	[92.7 – 96.6]	1			90.7	[81 – 95.7]	1			90.4	[80.4 – 95.6]	1
		Disagree	64.5	[29.8 – 88.6]	0.09	[0.01 – 0.71]	0.0343	64.5	[29.8 – 88.6]	0.1	[0.01 – 0.81]	0.0395	24.4	[3.7 – 72.9]	0.03	[0.01 – 0.16]	0.0014	24.4	[3.7 – 72.9]	0.03	[0.01 – 0.17]	0.0016
Found MDA participation easy		Agree	95.2	[92.3 – 97]	1			94.8	[91.7 – 96.7]	1			89.3	[80 – 94.6]	1			89	[79.5 – 94.5]	1
		Disagree	14.4	[2.2 – 56]	0.01	[0 – 0.14]	0.0127	14.4	[2.2 – 56]	0.01	[0 – 0.16]	0.0134	15.5	[2 – 62.9]	0.02	[0 – 0.12]	0.0011	15.5	[2 – 62.9]	0.02	[0 – 0.13]	0.0012
Would accept MDA again		Agree	93.5	[91.4 – 95.2]	1			93.1	[90.8 – 94.9]	1			88.7	[78.9 – 94.3]	1			88.4	[78.3 – 94.2]	1
		Disagree	17.2	[2.6 – 62.1]	0.01	[0 – 0.21]	0.0154	17.2	[2.6 – 62.1]	0.02	[0 – 0.23]	0.0160	28.9	[9.4 – 61.3]	0.05	[0.02 – 0.13]	0.0002	28.9	[9.4 – 61.3]	0.05	[0.02 – 0.14]	0.0002
MDA is a useful intervention		No	25.3	[3.9 – 74]	1			25.3	[3.9 – 74]	1			9.1	[1.1 – 46.3]	1			9.1	[1.1 – 46.3]	1
		Yes	92.5	[90.2 – 94.3]	36.39	[2.67 – 495.82]	0.0220	92.1	[89.7 – 94]	34.46	[2.5 – 475.82]	0.0233	87.7	[76.4 – 94]	71.4	[5.73 – 889.42]	0.0052	87.4	[75.9 – 93.8]	69.59	[5.59 – 865.52]	0.0053
Prefered mode of drug distribution during MDA	Door-to-door delivery	No	91.9	[84 – 96.1]	1			91.4	[84.3 – 95.5]	1			73.1	[48.2 – 88.8]	1			73.1	[48.2 – 88.8]	1
		Yes	92	[88.6 – 94.4]	1.01	[0.29 – 3.52]	0.9765	91.6	[88.2 – 94.2]	1.03	[0.33 – 3.18]	0.9346	90.7	[83.4 – 94.9]	3.57	[0.88 – 14.46]	0.0681	90.3	[82.5 – 94.9]	3.43	[0.85 – 13.88]	0.0753
	Fixed point delivery	No	91.2	[87.8 – 93.8]	1			90.9	[87.6 – 93.5]	1			85.9	[76.3 – 92]	1			85.9	[76.3 – 92]	1
		Yes	93.7	[88.6 – 96.6]	1.44	[0.51 – 4.06]	0.3494	93.2	[87.8 – 96.3]	1.36	[0.51 – 3.62]	0.3883	89.5	[71.9 – 96.6]	1.39	[0.56 – 3.48]	0.4206	88.5	[68.8 – 96.4]	1.26	[0.48 – 3.36]	0.5880
	Distribution at schools	No	89.4	[85.8 – 92.2]	1			89.2	[85.8 – 91.9]	1			84	[71.5 – 91.6]	1			84	[71.5 – 91.6]	1
		Yes	94.6	[89 – 97.5]	2.09	[0.62 – 7.03]	0.1494	94	[88.4 – 97]	1.91	[0.61 – 5.94]	0.1671	90.4	[77.9 – 96.2]	1.8	[0.75 – 4.35]	0.1571	89.8	[76.1 – 96.1]	1.68	[0.67 – 4.23]	0.2226
	Health center delivery	No	90.9	[88 – 93.2]	1			90.8	[87.9 – 93.1]	1			84.7	[73.9 – 91.6]	1			84.7	[73.9 – 91.6]	1
		Yes	94.4	[86.9 – 97.7]	1.68	[0.48 – 5.83]	0.2756	93.4	[86.6 – 96.9]	1.44	[0.5 – 4.16]	0.3508	91	[77.9 – 96.6]	1.81	[0.94 – 3.48]	0.0679	90.2	[75.6 – 96.5]	1.65	[0.8 – 3.44]	0.1474
	Other	No	92.5	[90.3 – 94.3]	1			92.1	[89.7 – 94]	1			88.8	[81.8 – 93.3]	1			88.5	[81.1 – 93.2]	1
		Yes	87.9	[76.7 – 94.1]	0.59	[0.21 – 1.66]	0.2012	87.9	[76.7 – 94.1]	0.62	[0.22 – 1.76]	0.2436	74.6	[35.3 – 94]	0.37	[0.07 – 1.89]	0.1929	74.6	[35.3 – 94]	0.38	[0.07 – 1.96]	0.2063
Comfortable with MDA location		Agree	94.7	[92.3 – 96.3]	1			94.3	[91.7 – 96.1]	1			89.7	[79.9 – 95]	1			89.4	[79.3 – 94.9]	1
		Disagree	21.4	[7.7 – 47.3]	0.02	[0 – 0.08]	0.0043	21.4	[7.7 – 47.3]	0.02	[0 – 0.09]	0.0046	23.5	[3.7 – 71.3]	0.04	[0.01 – 0.18]	0.0017	23.5	[3.7 – 71.3]	0.04	[0.01 – 0.18]	0.0019
Comfortable with MDA distributor		Agree	95.1	[93.1 – 96.6]	1			94.7	[92.6 – 96.2]	1			89.7	[80.1 – 95]	1			89.4	[79.6 – 94.8]	1
		Disagree	26.9	[11.3 – 51.6]	0.02	[0 – 0.08]	0.0033	26.9	[11.3 – 51.6]	0.02	[0 – 0.09]	0.0038	33.4	[4.5 – 84.3]	0.06	[0.01 – 0.36]	0.0080	33.4	[4.5 – 84.3]	0.06	[0.01 – 0.38]	0.0088
Comfortable with mixed drug intake		Agree	94.9	[92.4 – 96.6]	1			94.5	[91.8 – 96.3]	1			89.9	[80.3 – 95.1]	1			89.6	[79.7 – 95]	1
		Disagree	16.7	[7.6 – 33]	0.01	[0 – 0.04]	0.0015	16.7	[7.6 – 33]	0.01	[0 – 0.04]	0.0017	34.5	[5.9 – 81.7]	0.06	[0.01 – 0.3]	0.0044	34.5	[5.9 – 81.7]	0.06	[0.01 – 0.32]	0.0050
MDA importance vs other child interventions		Least important	67.8	[53.8 – 79.2]	1			67.8	[53.8 – 79.2]	1			61.8	[9.6 – 96.1]	1			61.8	[9.6 – 96.1]	1
		Moderately important	79.6	[73.4 – 84.7]	1.86	[0.78 – 4.44]	0.0925	79.6	[73.4 – 84.7]	1.86	[0.78 – 4.44]	0.0925	86.4	[59.5 – 96.5]	3.93	[0.55 – 28.18]	0.1397	86.4	[59.5 – 96.5]	3.93	[0.55 – 28.18]	0.1397
		Most important	94.4	[91.9 – 96.1]	7.97	[2.79 – 22.75]	0.0135	93.9	[91.4 – 95.7]	7.34	[2.58 – 20.92]	0.0146	87.3	[78.2 – 93]	4.26	[0.43 – 42.55]	0.1743	87	[77.5 – 92.8]	4.13	[0.41 – 41.98]	0.1847
